# Supplementary material for: Neutrophil Extracellular Traps in Pediatric Inflammatory Bowel Disease: A Potential Role in Ulcerative Colitis
Source: Int J Mol Sci. 2024 Oct 16;25(20):11126. doi: 10.3390/ijms252011126 (PMC11507660; doi:10.3390/ijms252011126)
Supplement: Supplementary file 1 [file ijms-25-11126-s001.zip]

Archive with 1 entries (1 files):
- ijms-3224124-supplementary.pdf
